# Supplementary material for: Preliminary study of gut microbiome influence on Black Ivory Coffee fermentation in Asian elephants
Source: Sci Rep. 2025 Nov 18;15:40548. doi: 10.1038/s41598-025-24196-0 (PMC12627549; doi:10.1038/s41598-025-24196-0)
Supplement: Supplementary file 8 — Supplementary Information 8. [file 41598_2025_24196_MOESM8_ESM.xlsx]

## Sheet: Sheet1
group	method_name	test_statistic_name	test_statistic	p_value	q_value	R2_point	R2_boot_mean	R2_CI_lower	R2_CI_upper	permutations	sample_size	number_of_groups
group	PERMANOVA	pseudo-F	0.16103	0.9991	0.9991	0.021019	0.134344	0.055225	0.266766	10000	18	3
classification	PERMANOVA	pseudo-F	5.12523	0.0001	0.0002	0.242612	0.298292	0.234958	0.417975	10000	18	2
age	PERMANOVA	pseudo-F	5.73529	0.0001	0.0002	0.638298	0.705103	0.640006	0.88595	10000	18	5
old	PERMANOVA	pseudo-F	2.56601	0.025697	0.034263	0.13821	0.184476	0.107773	0.341992	10000	18	2
